# Supplementary material for: Portable, Rapid, and Cost-Effective Smartphone-Based Colorimetric Quantification of Total Lactones in Andrographis paniculata
Source: Pharmaceuticals (Basel). 2026 Jul 18;19(7):1110. doi: 10.3390/ph19071110 (PMC13415145; doi:10.3390/ph19071110)
Supplement: Supplementary file 1 [file pharmaceuticals-19-01110-s001.zip]

Archive with 1 entries (1 files):
- pharmaceuticals-4409865-supplementary.pdf
